# Supplementary material for: Shifting Perspectives of Translational Research in Bio-Bactericides: Reviewing the Bacillus amyloliquefaciens Paradigm
Source: Biology (Basel). 2021 Nov 18;10(11):1202. doi: 10.3390/biology10111202 (PMC8614995; doi:10.3390/biology10111202)
Supplement: Supplementary file 1 [file biology-10-01202-s001.zip]

Archive with 1 entries (1 files):
- biology-1414610-supplementary.avi
